# Supplementary material for: NT-pro-BNP as a Predictor for Recurrence of Atrial Fibrillation after Primary Cryoballoon Pulmonary Vein Isolation
Source: J Clin Med. 2022 Dec 14;11(24):7400. doi: 10.3390/jcm11247400 (PMC9783297; doi:10.3390/jcm11247400)
Supplement: Supplementary file 1 [file jcm-11-07400-s001.zip]

Archive with 1 entries (1 files):
- jcm-2038615-supplementary.pdf
